# Supplementary material for: Development of Polyampholyte Cellulose-Based Hydrogels for Diapers with Improved Biocompatibility
Source: Gels. 2025 Apr 10;11(4):282. doi: 10.3390/gels11040282 (PMC12027145; doi:10.3390/gels11040282)
Supplement: Supplementary file 1 [file gels-11-00282-s001.zip]

Archive with 1 entries (1 files):
- gels-3529217-supplementary.pdf
